# Supplementary material for: Integrated Bioinformatic Investigation of EXOSCs in Hepatocellular Carcinoma Followed by the Preliminary Validation of EXOSC5 in Cell Proliferation
Source: Int J Mol Sci. 2022 Oct 12;23(20):12161. doi: 10.3390/ijms232012161 (PMC9603681; doi:10.3390/ijms232012161)
Supplement: Supplementary file 1 [file ijms-23-12161-s001.zip]

Archive with 1 entries (1 files):
- ijms-1911908-supplementary.pdf
